# Supplementary material for: Centrosome, the Newly Identified Passenger through Tunneling Nanotubes, Increases Binucleation and Proliferation Marker in Receiving Cells
Source: Int J Mol Sci. 2021 Sep 7;22(18):9680. doi: 10.3390/ijms22189680 (PMC8467045; doi:10.3390/ijms22189680)
Supplement: Supplementary file 1 [file ijms-22-09680-s001.zip]

Archive with 2 entries (2 files):
- Figures supp TNT and centrosome VDEF 26 August.pdf
- Movie 1.tif
